# Supplementary material for: Maternal Immune Cell and Cytokine Profiles to Predict Cardiovascular Risk Six Months after Preeclampsia
Source: J Clin Med. 2022 Jul 19;11(14):4185. doi: 10.3390/jcm11144185 (PMC9317739; doi:10.3390/jcm11144185)
Supplement: Supplementary file 1 [file jcm-11-04185-s001.zip]

Archive with 1 entries (1 files):
- jcm-1793064-supplementary.pdf
